# Supplementary material for: Framework to perform taint analysis and security assessment of IoT devices in smart cities
Source: PeerJ Comput Sci. 2023 Dec 21;9:e1771. doi: 10.7717/peerj-cs.1771 (PMC10773924; doi:10.7717/peerj-cs.1771)
Supplement: Supplemental Information 7 [file peerj-cs-09-1771-s007.py]

function markTainted(source, data)
    // Mark the data as tainted and associate it with the source
    data.tainted = true
    data.taintSource = source

function propagateTaint(srcData, destData)
    // Propagate taint from srcData to destData
    if srcData.tainted
        destData.tainted = true
        destData.taintSource = srcData.taintSource

function analyzeIoTDevice(device)
    for each component in device.components
        for each input in component.inputs
            // Assume inputs come from external sources (sensors, network, etc.)
            markTainted("External Input", input)

    // Process components and propagate taint
    for each component in device.components
        for each instruction in component.instructions
            if instruction.usesTaintedData
                propagateTaint(instruction.sourceData, instruction.destData)

    // Analyze and report tainted outputs
    for each component in device.components
        for each output in component.outputs
            if output.tainted
                report("Tainted Data Leakage Detected: Output", output, output.taintSource)

// Main entry point
function main()
    device = initializeDevice()
    analyzeIoTDevice(device)
