# Supplementary material for: Framework to perform taint analysis and security assessment of IoT devices in smart cities
Source: PeerJ Comput Sci. 2023 Dec 21;9:e1771. doi: 10.7717/peerj-cs.1771 (PMC10773924; doi:10.7717/peerj-cs.1771)
Supplement: Supplemental Information 8 [file peerj-cs-09-1771-s008.py]

namespace Model.Rules
{
    /// <summary>
    /// </summary>
    public class SourceArea
    {
        /// <summary>
        /// Gets or sets the label.
        /// </summary>
        /// <value>The label.</value>
        public string Label { get; set; }

        /// <summary>
        /// Gets or sets the path.
        /// </summary>
        /// <value>The path.</value>
        public string Path { get; set; }
    }
}
